# Supplementary material for: Circular RNA identified from Peg3 and Igf2r
Source: PLoS One. 2018 Sep 14;13(9):e0203850. doi: 10.1371/journal.pone.0203850 (PMC6138396; doi:10.1371/journal.pone.0203850)
Supplement: S1 File — This file contains the number of raw sequence reads for each gene, and also the summary of the mapping results showing the number of circular RNA transcripts in each library. (XLSX) [file pone.0203850.s001.xlsx]

## Sheet: Sheet1
	S1 File. Summary of the results from NGS-based 5'RACE experiments
	Summary of NGS-based 5'RACE experiments (Number of raw sequence reads)
	Tissues	Hypthalamus	Neonatal Brain	Ovary	Testis
	Snrpn	15291	153253	45474	115707
	Zac1	24030	333537	247323	134674
	Gtl2	24951	120184	114552	223681
	Dlk1	6710	50217	39557	24293
	Igf2r	11443	64436	9974	34031
	Myc	13295	201504	28662	31872
	Summary of NGS-based 5'RACE experiments for Peg3
	Tissues	E14 embryo	E14 placenta	testis	ovary	heart	kidney	hypothalamus
	Toatl reads	134465	43967	48745	36241	13380	93556	182
	CircRNA	0	0	1	4	38	4	3
	Numbers of the identified circular transcripts of Igf2r with various exon combinations
	with E2	U1	E1	E1.2	E4	E6	E7	E8	E10		Unspliced		Sum
	Hypothalamus		2213	4	2167	2500					3377		10261
	Neonatal Brain		9009	8576	10604	37					29217		57443
	Ovary	727	1567	5	187						6203		8689
	Testis		958		2694	3	8492	5	4218		14273		30643
	Numbers of the identified circular RNA transcript of Dlk1
	with E2	U1	E1	circE	E2	E3	E4	Unspliced		left-over*		Sum
	Hypothalamus		4150	91				1620		849		6710
	Neonatal Brain		42405	6				2432		5374		50217
	Ovary		71	0				37632		1854		39557
	Testis		19	0				23236		1038		24293
	* left-over; the sequences cannot be mapped due to their short lengths.
